# Supplementary material for: Association Between Atherosclerosis-Related Cardiovascular Disease and Uveitis: A Systematic Review and Meta-Analysis
Source: Diagnostics (Basel). 2022 Dec 15;12(12):3178. doi: 10.3390/diagnostics12123178 (PMC9777442; doi:10.3390/diagnostics12123178)
Supplement: Supplementary file 1 [file diagnostics-12-03178-s001.zip]

Archive with 1 entries (1 files):
- diagnostics-2024729-supplementary.pdf
